# Supplementary material for: Room Temperature Reduction of Titanium Tetrachloride-Activated Nitriles to Primary Amines with Ammonia-Borane
Source: Molecules. 2022 Dec 21;28(1):60. doi: 10.3390/molecules28010060 (PMC9822325; doi:10.3390/molecules28010060)
Supplement: Supplementary file 1 [file molecules-28-00060-s001.zip]

Archive with 1 entries (1 files):
- molecules-2116500-supplementary.pdf
